# Supplementary material for: Perinatal Famine Exposure and Young-Onset Cancer—Lessons from China Health and Nutrition Survey
Source: Cancers (Basel). 2024 Jul 14;16(14):2537. doi: 10.3390/cancers16142537 (PMC11275197; doi:10.3390/cancers16142537)
Supplement: Supplementary file 1 [file cancers-16-02537-s001.zip]

Archive with 1 entries (1 files):
- cancers-3092672-supplementary.pdf
